# Supplementary material for: Multimodal HLA-I genotype regulation by human cytomegalovirus US10 and resulting surface patterning
Source: eLife. 2024 Jun 20;13:e85560. doi: 10.7554/eLife.85560 (PMC11189632; doi:10.7554/eLife.85560)
Supplement: Figure 1—source data 1. [file elife-85560-fig1-data1.zip]

Archive with 8 entries (7 files):
- Figure 1 - Source data 1/
- __MACOSX/._Figure 1 - Source data 1
- Figure 1 - Source data 1/Figure 1 - Source data 1_anti-HA_raw data.tif
- __MACOSX/Figure 1 - Source data 1/._Figure 1 - Source data 1_anti-HA_raw data.tif
- Figure 1 - Source data 1/Figure_1C_uncropped.pdf
- __MACOSX/Figure 1 - Source data 1/._Figure_1C_uncropped.pdf
- Figure 1 - Source data 1/Figure 1 - Source data 1_anti-US10_raw data.tif
- __MACOSX/Figure 1 - Source data 1/._Figure 1 - Source data 1_anti-US10_raw data.tif
