# Supplementary material for: Multimodal HLA-I genotype regulation by human cytomegalovirus US10 and resulting surface patterning
Source: eLife. 2024 Jun 20;13:e85560. doi: 10.7554/eLife.85560 (PMC11189632; doi:10.7554/eLife.85560)
Supplement: Figure 2—source data 2. [file elife-85560-fig2-data2.zip]

Archive with 10 entries (9 files):
- Figure 2 - Source data 2/
- __MACOSX/._Figure 2 - Source data 2
- Figure 2 - Source data 2/Figure 2 - Source data 3_raw data.tif
- __MACOSX/Figure 2 - Source data 2/._Figure 2 - Source data 3_raw data.tif
- Figure 2 - Source data 2/.DS_Store
- __MACOSX/Figure 2 - Source data 2/._.DS_Store
- Figure 2 - Source data 2/Figure 2 - Source data 2_raw data.tif
- __MACOSX/Figure 2 - Source data 2/._Figure 2 - Source data 2_raw data.tif
- Figure 2 - Source data 2/Figure_2C_uncropped.pdf
- __MACOSX/Figure 2 - Source data 2/._Figure_2C_uncropped.pdf
