# Supplementary material for: Multimodal HLA-I genotype regulation by human cytomegalovirus US10 and resulting surface patterning
Source: eLife. 2024 Jun 20;13:e85560. doi: 10.7554/eLife.85560 (PMC11189632; doi:10.7554/eLife.85560)
Supplement: Figure 2—source data 3. [file elife-85560-fig2-data3.zip]

Archive with 6 entries (5 files):
- Figure 2 - Source data 3/
- __MACOSX/._Figure 2 - Source data 3
- Figure 2 - Source data 3/.DS_Store
- __MACOSX/Figure 2 - Source data 3/._.DS_Store
- Figure 2 - Source data 3/Figure_2E_uncropped.pdf
- __MACOSX/Figure 2 - Source data 3/._Figure_2E_uncropped.pdf
