# Supplementary material for: Multimodal HLA-I genotype regulation by human cytomegalovirus US10 and resulting surface patterning
Source: eLife. 2024 Jun 20;13:e85560. doi: 10.7554/eLife.85560 (PMC11189632; doi:10.7554/eLife.85560)
Supplement: Figure 2—figure supplement 1—source data 1. [file elife-85560-fig2-figsupp1-data1.zip]

Archive with 5 entries (4 files):
- Figure 2 - Figure supplement 1 - Source data 1/
- Figure 2 - Figure supplement 1 - Source data 1/Suppl_figure_1C_uncropped.pdf
- __MACOSX/Figure 2 - Figure supplement 1 - Source data 1/._Suppl_figure_1C_uncropped.pdf
- Figure 2 - Figure supplement 1 - Source data 1/Figure 2 - Figure supplement 1 - Source data 1_raw data.tif
- __MACOSX/Figure 2 - Figure supplement 1 - Source data 1/._Figure 2 - Figure supplement 1 - Source data 1_raw data.tif
