# Supplementary material for: Multimodal HLA-I genotype regulation by human cytomegalovirus US10 and resulting surface patterning
Source: eLife. 2024 Jun 20;13:e85560. doi: 10.7554/eLife.85560 (PMC11189632; doi:10.7554/eLife.85560)
Supplement: Figure 3—figure supplement 1—source data 1. [file elife-85560-fig3-figsupp1-data1.zip]

Archive with 9 entries (8 files):
- Figure 3 - Figure supplement 1 - Source data 1/
- Figure 3 - Figure supplement 1 - Source data 1/.DS_Store
- __MACOSX/Figure 3 - Figure supplement 1 - Source data 1/._.DS_Store
- Figure 3 - Figure supplement 1 - Source data 1/Figure 3 - Figure supplement 1 - Source data 1_long_raw data.tif
- __MACOSX/Figure 3 - Figure supplement 1 - Source data 1/._Figure 3 - Figure supplement 1 - Source data 1_long_raw data.tif
- Figure 3 - Figure supplement 1 - Source data 1/Figure 3 - Figure supplement 1 - Source data 1_short_raw data.tif
- __MACOSX/Figure 3 - Figure supplement 1 - Source data 1/._Figure 3 - Figure supplement 1 - Source data 1_short_raw data.tif
- Figure 3 - Figure supplement 1 - Source data 1/Suppl_figure_2A_uncropped.pdf
- __MACOSX/Figure 3 - Figure supplement 1 - Source data 1/._Suppl_figure_2A_uncropped.pdf
