# Supplementary material for: Multimodal HLA-I genotype regulation by human cytomegalovirus US10 and resulting surface patterning
Source: eLife. 2024 Jun 20;13:e85560. doi: 10.7554/eLife.85560 (PMC11189632; doi:10.7554/eLife.85560)
Supplement: Figure 4—source data 4. [file elife-85560-fig4-data4.zip]

Archive with 7 entries (6 files):
- Figure 4 - Source data 4/
- Figure 4 - Source data 4/Figure 4 - Source data 4_anti-HA_BBM1_raw data.tif
- __MACOSX/Figure 4 - Source data 4/._Figure 4 - Source data 4_anti-HA_BBM1_raw data.tif
- Figure 4 - Source data 4/Figure 4 - Source data 4_anti-US10_raw data.tif
- __MACOSX/Figure 4 - Source data 4/._Figure 4 - Source data 4_anti-US10_raw data.tif
- Figure 4 - Source data 4/Figure_4D_uncropped-1.pdf
- __MACOSX/Figure 4 - Source data 4/._Figure_4D_uncropped-1.pdf
