# Supplementary material for: Multimodal HLA-I genotype regulation by human cytomegalovirus US10 and resulting surface patterning
Source: eLife. 2024 Jun 20;13:e85560. doi: 10.7554/eLife.85560 (PMC11189632; doi:10.7554/eLife.85560)
Supplement: Figure 4—figure supplement 1—source data 2. [file elife-85560-fig4-figsupp1-data2.zip]

Archive with 5 entries (4 files):
- Figure 4 - Figure supplement 1 - Source data 2/
- Figure 4 - Figure supplement 1 - Source data 2/Figure 4 - Figure supplement 1_source data 2_raw data.tif
- __MACOSX/Figure 4 - Figure supplement 1 - Source data 2/._Figure 4 - Figure supplement 1_source data 2_raw data.tif
- Figure 4 - Figure supplement 1 - Source data 2/Suppl_Figure_3E_uncropped.pdf
- __MACOSX/Figure 4 - Figure supplement 1 - Source data 2/._Suppl_Figure_3E_uncropped.pdf
