# Supplementary material for: Multimodal HLA-I genotype regulation by human cytomegalovirus US10 and resulting surface patterning
Source: eLife. 2024 Jun 20;13:e85560. doi: 10.7554/eLife.85560 (PMC11189632; doi:10.7554/eLife.85560)
Supplement: Figure 6—figure supplement 2—source data 2. [file elife-85560-fig6-figsupp2-data2.zip]

Archive with 5 entries (4 files):
- Figure 6 - Figure supplement 2 - Source data 2/
- Figure 6 - Figure supplement 2 - Source data 2/Suppl_Figure_5G_uncropped.pdf
- __MACOSX/Figure 6 - Figure supplement 2 - Source data 2/._Suppl_Figure_5G_uncropped.pdf
- Figure 6 - Figure supplement 2 - Source data 2/Figure 6 - Figure supplement 2 - Source data 2.tif
- __MACOSX/Figure 6 - Figure supplement 2 - Source data 2/._Figure 6 - Figure supplement 2 - Source data 2.tif
